# Supplementary material for: Spatial Heterogeneity Effects on Meta-Community Stability of Annual Plants from a Coastal Dune Ecosystem
Source: Plants (Basel). 2023 May 29;12(11):2151. doi: 10.3390/plants12112151 (PMC10255161; doi:10.3390/plants12112151)
Supplement: Supplementary file 1 [file plants-12-02151-s001.zip]

Archive with 1 entries (1 files):
- plants-2425532-supplementary.pdf
